# Supplementary material for: Variation of miRNA Content in Cow Raw Milk Depending on the Dairy Production System
Source: Int J Mol Sci. 2022 Oct 2;23(19):11681. doi: 10.3390/ijms231911681 (PMC9569736; doi:10.3390/ijms231911681)
Supplement: Supplementary file 1 [file ijms-23-11681-s001.zip]

Archive with 1 entries (1 files):
- ijms-1905990-supplementary.pdf
